# Supplementary material for: Assessing police topological efficiency in a major sting operation on the dark web
Source: Sci Rep. 2020 Jan 9;10:73. doi: 10.1038/s41598-019-56704-4 (PMC6952354; doi:10.1038/s41598-019-56704-4)
Supplement: Supplementary file 2 — Dataset 1. [file 41598_2019_56704_MOESM2_ESM.csv]

Assessing police topological efficiency in a major sting operation on the dark web – B.R.da Cunha, P.MacCarron, J.F.Passold, L.W.S.Júnior, K.A.Oliveira and J.P.Gleeson
Network edge-list
from	to	weight
486	392	1
486	264	14
486	207	1
486	373	1
418	392	21
418	337	2
418	206	33
418	409	2
418	288	14
418	412	7
418	264	106
418	504	2
418	507	4
418	508	1
418	521	8
418	351	11
418	528	5
418	478	12
418	553	3
418	577	9
418	714	1
418	745	15
418	749	1
418	772	1
418	281	2
418	208	2
418	447	3
418	207	1
418	843	7
418	283	10
418	863	2
418	924	19
418	942	2
418	963	1
418	971	4
418	985	1
418	994	10
418	1038	11
418	246	5
418	1387	1
418	373	1
418	213	4
392	418	4
392	337	1
392	206	17
392	409	2
392	288	8
392	412	4
392	264	63
392	507	2
392	521	6
392	351	4
392	528	3
392	467	2
392	478	6
392	553	1
392	577	2
392	674	1
392	714	3
392	745	4
392	208	3
392	207	3
392	843	1
392	283	3
392	863	4
392	924	4
392	971	1
392	994	6
392	1038	2
392	1061	1
392	246	3
392	1387	1
392	1405	3
392	1455	1
392	1673	1
392	1828	4
392	1849	1
392	1882	1
392	1999	1
392	234	1
392	373	1
392	210	1
392	213	1
337	418	13
337	392	9
337	206	5
337	288	2
337	412	27
337	264	820
337	499	6
337	504	1
337	507	15
337	508	5
337	521	29
337	351	20
337	528	15
337	478	57
337	553	3
337	577	9
337	225	162
337	635	7
337	674	3
337	714	7
337	745	12
337	772	11
337	281	1
337	208	1
337	447	1
337	283	24
337	863	13
337	924	21
337	942	3
337	971	10
337	975	3
337	985	2
337	994	146
337	995	27
337	1013	13
337	1038	138
337	1061	3
337	1097	1
337	1258	3
337	1286	4
337	1324	4
337	1360	3
337	1371	2
337	1376	22
337	1390	2
337	1396	3
337	1453	1
337	1456	2
337	1531	15
337	1584	8
337	1664	5
337	1667	12
337	1669	1
337	1673	65
337	1769	2
337	1828	22
337	1832	2
337	1849	10
337	1878	4
337	1881	1
337	1882	47
337	1911	3
337	1956	3
337	1973	17
337	1998	2
337	2081	4
337	2216	4
337	2222	36
337	2241	2
337	2245	34
337	2247	1
337	2264	3
337	2286	1
337	2292	3
337	2346	13
337	2499	14
337	2508	3
337	2513	4
337	2518	3
337	2526	3
337	2527	2
337	2528	3
337	2552	32
337	2554	2
337	2563	3
337	2568	6
337	2569	1
337	2590	4
337	2592	2
337	2595	52
337	2357	3
337	2641	8
337	2651	93
337	2695	6
337	2719	1
337	2741	27
337	2768	11
337	2772	7
337	2779	3
337	2782	1
337	2783	6
337	2838	59
337	2843	27
337	2865	169
337	2877	3
337	2891	10
337	2926	33
337	2944	26
337	2968	16
337	2995	3
337	3006	5
337	3009	58
337	3037	19
337	3057	3
337	3063	1
337	3102	1
337	3105	31
337	3130	56
337	3183	3
337	3195	16
337	3209	19
337	3226	11
337	3268	18
337	3284	1
337	3302	94
337	3352	1
337	3368	14
337	3370	24
337	3396	51
337	3464	21
337	3505	59
337	3516	23
337	3538	1
337	3761	1
337	4036	32
337	4232	58
337	3730	42
337	4279	1
337	4284	3
337	4343	4
337	4403	51
337	4554	3
337	4665	5
337	4831	13
337	4863	5
337	4984	4
337	5136	3
337	5287	29
337	5125	3
337	5372	52
337	5389	8
337	5430	6
337	5496	1
337	4848	19
337	5530	87
337	3496	31
337	5564	25
337	5568	3
337	5576	3
337	5638	65
337	5651	15
337	5664	12
337	5747	3
337	5766	3
337	5837	6
337	5838	6
337	5855	16
337	5925	7
337	5946	6
337	5950	10
337	5163	6
337	6077	46
337	6119	169
337	6185	7
337	6037	4
337	6438	3
337	6458	9
337	6557	1
337	6617	93
337	6758	15
337	6905	42
337	6969	3
337	7058	25
337	7083	6
337	7130	24
337	7185	11
337	7286	11
337	7352	1
337	7385	31
337	7638	6
337	7799	3
337	7813	1
337	7869	3
337	8031	2
337	7993	3
337	8168	18
337	8170	3
337	8371	7
337	8398	2
337	8487	6
337	8605	3
337	8740	4
337	8745	3
337	8774	21
337	8794	3
337	8877	1
337	8993	31
337	9008	83
337	9106	1
337	9118	1
337	9336	3
337	9353	1
337	9448	43
337	9803	3
337	9837	16
337	9867	7
337	10000	23
337	10129	1
337	10288	7
337	10328	67
337	10329	7
337	10474	5
337	10705	33
337	10840	18
337	11007	77
337	11200	17
337	11251	12
337	11281	1
337	11337	25
337	11425	14
337	11451	4
337	11495	27
337	11517	13
337	11712	22
337	11777	2
337	11812	1
337	11955	1
337	12065	4
337	12104	1
337	12110	4
337	12233	1
337	12366	8
337	12526	2
337	12577	17
337	12601	29
337	12666	3
337	12669	78
337	12712	9
337	12822	3
337	12865	1
337	12878	3
337	13051	1
337	13181	1
337	13190	59
337	13302	3
337	13382	4
337	13653	7
337	13716	4
337	13717	31
337	13780	15
337	13785	2
337	13979	13
337	13983	3
337	14058	10
337	14130	10
337	14186	5
337	14384	2
337	14436	3
337	14522	8
337	14559	1
337	14594	1
337	14656	1
337	14683	9
337	14752	3
337	14758	1
337	213	1
487	264	9
487	351	1
206	418	22
206	392	50
206	409	9
206	288	30
206	412	99
206	264	382
206	504	5
206	507	35
206	521	62
206	351	37
206	528	7
206	478	45
206	553	23
206	558	6
206	577	15
206	225	12
206	606	3
206	611	23
206	635	30
206	714	78
206	745	54
206	759	10
206	772	1
206	281	3
206	394	13
206	208	15
206	447	37
206	207	10
206	843	16
206	845	1
206	283	72
206	863	12
206	872	6
206	923	3
206	924	25
206	942	7
206	962	36
206	963	6
206	971	1
206	975	53
206	982	8
206	985	4
206	989	47
206	994	136
206	995	73
206	1007	4
206	1013	7
206	1023	5
206	1038	161
206	1054	6
206	1070	3
206	1097	11
206	1169	6
206	1270	3
206	1173	55
206	1286	6
206	246	7
206	1324	3
206	1360	1
206	1376	11
206	1387	1
206	1390	1
206	1394	3
206	1396	5
206	1453	4
206	1455	60
206	1456	8
206	1483	8
206	1503	5
206	1531	5
206	1584	57
206	1604	33
206	1611	5
206	1667	17
206	1669	50
206	1673	96
206	1674	11
206	1699	19
206	1750	8
206	1769	20
206	1790	6
206	1816	9
206	1828	104
206	1849	39
206	1871	6
206	1875	3
206	1878	32
206	1881	29
206	1882	67
206	1911	11
206	1914	9
206	1956	91
206	1957	6
206	1969	6
206	1973	23
206	1986	32
206	209	3
206	1998	56
206	1999	7
206	2030	20
206	2031	3
206	2081	21
206	2104	3
206	2106	17
206	2138	12
206	234	3
206	2196	16
206	2202	18
206	2216	4
206	2218	3
206	2222	21
206	2239	6
206	2241	16
206	2245	85
206	2247	4
206	2259	3
206	2264	1
206	2271	40
206	2286	3
206	2292	14
206	2317	6
206	2346	17
206	2379	30
206	2499	117
206	2497	23
206	2500	26
206	2508	4
206	2513	119
206	2514	389
206	2520	19
206	2523	35
206	2525	1
206	2526	18
206	2527	8
206	2528	26
206	2530	3
206	2496	3
206	2538	2
206	2539	4
206	2543	4
206	2552	7
206	2557	12
206	2563	25
206	2568	85
206	2581	7
206	2586	9
206	2587	8
206	2590	3
206	2592	21
206	2595	20
206	2604	36
206	2623	35
206	2641	47
206	2651	24
206	2656	8
206	2672	20
206	2695	11
206	2711	3
206	2724	3
206	2741	6
206	2750	4
206	2755	11
206	2768	12
206	2772	29
206	2776	3
206	2779	7
206	2783	8
206	2838	28
206	2843	40
206	2865	142
206	2926	30
206	2936	1
206	2944	22
206	2949	2
206	2968	4
206	2995	1
206	3006	18
206	3009	95
206	3020	20
206	3030	1
206	3037	24
206	3063	12
206	3071	3
206	3087	29
206	3102	4
206	3105	10
206	3112	1
206	3130	84
206	3136	8
206	3141	1
206	3183	1
206	3195	44
206	3209	80
206	3226	24
206	3279	3
206	3285	4
206	3302	10
206	3368	30
206	3396	1
206	3464	3
206	3505	9
206	3516	1
206	3526	1
206	3670	9
206	3982	4
206	4036	6
206	4080	4
206	4232	12
206	3730	6
206	4279	3
206	4284	7
206	4320	1
206	4343	3
206	4403	19
206	4554	2
206	4661	4
206	4665	3
206	4730	14
206	4831	15
206	5237	5
206	5287	13
206	5372	13
206	5396	9
206	5508	1
206	5530	6
206	3496	7
206	5564	7
206	5638	3
206	5651	4
206	5739	1
206	5806	4
206	5837	12
206	5855	5
206	5925	26
206	5946	1
206	5983	10
206	6000	1
206	6064	1
206	6077	36
206	6119	85
206	6185	10
206	6220	3
206	6273	1
206	6037	4
206	6438	3
206	6480	5
206	6498	1
206	6557	3
206	6617	16
206	6663	1
206	6905	5
206	6920	10
206	6969	12
206	7058	1
206	7130	6
206	7137	1
206	7151	1
206	7185	5
206	7226	4
206	7286	2
206	7324	7
206	7342	1
206	7351	1
206	7352	1
206	7369	1
206	7385	35
206	7466	14
206	7561	1
206	7638	5
206	7774	2
206	7799	14
206	7869	23
206	8075	1
206	7993	1
206	8113	6
206	8141	1
206	8165	1
206	8180	1
206	8329	6
206	8333	1
206	8360	1
206	8371	2
206	8398	1
206	8458	1
206	8466	3
206	8487	1
206	8504	4
206	8506	1
206	8605	1
206	8736	7
206	8740	4
206	8745	4
206	8766	1
206	8774	31
206	8794	10
206	8982	3
206	8993	21
206	9008	46
206	9048	2
206	9118	3
206	9198	1
206	9261	3
206	9353	41
206	9448	4
206	9463	1
206	9650	11
206	9706	3
206	9803	5
206	9837	9
206	9867	1
206	9971	1
206	9998	3
206	10000	10
206	10008	9
206	10018	4
206	10125	1
206	10129	12
206	10226	1
206	10230	12
206	10328	16
206	10329	6
206	10379	7
206	10387	7
206	10419	1
206	10456	6
206	10454	3
206	10474	10
206	10489	3
206	10514	6
206	10540	3
206	10546	3
206	10576	20
206	10705	18
206	10763	3
206	10799	3
206	10814	3
206	10840	5
206	11007	49
206	11018	5
206	11108	7
206	11200	10
206	11251	10
206	11281	4
206	11299	10
206	11305	2
206	11337	16
206	11425	2
206	11430	7
206	11451	1
206	11495	4
206	11517	9
206	11563	1
206	11549	1
206	11613	3
206	11712	12
206	11754	1
206	11777	1
206	11812	1
206	11848	4
206	11979	10
206	12005	5
206	12046	3
206	12055	5
206	12060	5
206	12065	3
206	12104	12
206	12110	1
206	12116	5
206	12123	3
206	12153	7
206	12233	1
206	12250	3
206	12259	6
206	12277	10
206	12306	5
206	12336	1
206	12366	9
206	12439	2
206	12491	3
206	12566	1
206	12577	12
206	12601	2
206	12519	1
206	12666	1
206	12667	3
206	12669	8
206	12678	1
206	12712	16
206	12758	1
206	12822	16
206	12842	1
206	12865	3
206	12878	1
206	12965	1
206	12970	4
206	13037	8
206	13051	12
206	13162	1
206	13178	1
206	13190	7
206	13302	15
206	13267	11
206	13375	14
206	13382	2
206	13390	3
206	13393	3
206	13426	1
206	13464	1
206	13653	1
206	13708	10
206	13716	15
206	13717	1
206	13780	60
206	13925	7
206	13961	2
206	13979	4
206	13992	1
206	14038	3
206	14070	5
206	14078	2
206	14328	4
206	14770	5
206	373	4
206	213	13
409	418	8
409	392	14
409	206	2
409	288	4
409	412	34
409	264	158
409	499	1
409	507	5
409	521	13
409	351	10
409	528	7
409	467	1
409	478	14
409	553	4
409	577	2
409	225	3
409	635	15
409	674	4
409	714	23
409	745	6
409	759	2
409	772	3
409	208	2
409	447	3
409	207	1
409	283	13
409	863	7
409	924	4
409	942	2
409	962	2
409	975	10
409	985	2
409	989	3
409	994	35
409	995	10
409	1013	6
409	1038	40
409	1061	1
409	1097	3
409	1169	6
409	1243	1
409	1173	9
409	1286	1
409	246	1
409	1360	1
409	1371	1
409	1396	2
409	1405	7
409	1453	1
409	1455	6
409	1456	2
409	1503	2
409	1584	8
409	1604	4
409	1667	3
409	1669	2
409	1673	35
409	1769	25
409	1828	15
409	1832	1
409	1849	14
409	1881	1
409	1882	9
409	1956	2
409	1973	1
409	1986	4
409	1998	11
409	1999	2
409	2030	1
409	2138	2
409	234	1
409	2196	7
409	2216	4
409	2218	1
409	2222	1
409	2239	1
409	2241	10
409	2245	36
409	2247	2
409	2264	4
409	2271	2
409	2292	1
409	2317	12
409	2346	4
409	2499	26
409	2497	2
409	2500	1
409	2508	17
409	2513	3
409	2514	11
409	2520	6
409	2523	6
409	2527	2
409	2528	5
409	2530	1
409	2539	4
409	2543	2
409	2552	15
409	2554	1
409	2557	1
409	2563	7
409	2568	5
409	2586	2
409	2587	1
409	2590	2
409	2591	2
409	2592	7
409	2595	11
409	2604	4
409	2623	3
409	2641	12
409	2651	21
409	2672	4
409	2695	7
409	2750	7
409	2755	2
409	2768	10
409	2772	6
409	2782	2
409	2783	2
409	2838	4
409	2843	36
409	2865	144
409	2883	1
409	2891	2
409	2901	1
409	2915	4
409	2926	1
409	2936	1
409	2944	5
409	2949	1
409	2968	16
409	3006	11
409	3009	29
409	3020	3
409	3037	3
409	3044	3
409	3063	1
409	3071	11
409	3087	1
409	3093	1
409	3105	22
409	3130	21
409	3136	1
409	3195	19
409	3209	21
409	3224	1
409	3226	2
409	3279	1
409	3302	4
409	3328	1
409	3332	2
409	3352	1
409	3370	1
409	3396	4
409	3505	7
409	3538	3
409	4232	22
409	3730	6
409	4284	1
409	4343	1
409	4403	7
409	4554	1
409	4789	1
409	4984	2
409	5125	1
409	5381	1
409	5389	3
409	5564	7
409	5638	5
409	5651	2
409	5664	2
409	5675	1
409	5766	1
409	5837	2
409	5838	1
409	5163	2
409	6077	6
409	6119	9
409	6617	6
409	6758	3
409	6905	5
409	373	1
288	418	5
288	392	5
288	206	5
288	412	2
288	264	168
288	499	1
288	507	1
288	508	1
288	521	11
288	351	5
288	528	1
288	478	10
288	577	3
288	225	1
288	714	2
288	745	3
288	749	1
288	772	2
288	208	2
288	283	8
288	863	1
288	924	3
288	971	6
288	994	45
288	1038	7
288	1070	2
288	1360	3
288	1376	1
288	1673	5
288	1828	4
288	1849	1
288	1878	2
288	1914	2
489	418	5
489	392	10
489	206	2
489	288	2
489	412	14
489	264	334
489	499	6
489	507	1
489	508	2
489	521	16
489	351	11
489	528	2
489	478	15
489	553	2
489	577	6
489	225	1
489	714	2
489	772	8
489	281	2
489	208	3
489	447	1
489	843	1
489	283	12
489	863	3
489	924	15
489	942	2
489	971	7
489	975	3
489	985	1
489	994	67
489	1013	3
489	1038	30
489	1054	1
489	1061	2
489	1070	1
489	1243	1
489	1324	3
489	1360	1
489	1376	7
489	1390	3
489	1453	1
489	1455	1
489	1456	1
489	1584	1
489	1611	1
489	1664	2
489	1667	1
489	1673	22
489	1769	1
489	1828	6
489	1849	1
489	1878	1
489	1882	8
489	1956	1
489	209	1
489	2216	1
489	2245	5
489	373	1
489	213	1
282	264	1
492	264	5
493	264	13
495	392	1
495	288	2
495	264	10
495	507	1
495	351	1
495	772	1
495	963	2
495	971	6
495	994	2
495	1453	1
495	373	1
412	418	11
412	392	11
412	337	1
412	206	23
412	409	3
412	288	34
412	264	1970
412	499	11
412	507	14
412	521	52
412	351	37
412	528	5
412	478	34
412	553	2
412	577	11
412	225	62
412	611	5
412	635	29
412	674	10
412	714	45
412	745	2
412	772	19
412	208	4
412	825	9
412	447	9
412	207	4
412	843	2
412	283	39
412	863	7
412	924	8
412	942	7
412	962	4
412	971	4
412	975	62
412	985	3
412	989	28
412	992	3
412	994	271
412	995	22
412	1013	6
412	1038	284
412	1061	9
412	1070	4
412	1097	8
412	1169	1
412	1243	3
412	1258	1
412	1173	11
412	1286	28
412	246	1
412	1324	3
412	1360	2
412	1376	16
412	1387	1
412	1390	10
412	1396	6
412	1405	4
412	1455	18
412	1456	4
412	1531	17
412	1584	14
412	1604	5
412	1611	2
412	1664	1
412	1667	49
412	1669	10
412	1673	65
412	1674	5
412	1699	4
412	1750	2
412	1769	13
412	1790	1
412	1816	13
412	1828	213
412	1849	20
412	1871	2
412	1875	1
412	1878	5
412	1881	4
412	1882	79
412	1911	14
412	1956	15
412	1973	4
412	1986	22
412	1998	30
412	2030	2
412	2106	1
412	2138	3
412	2196	2
412	2202	3
412	2222	18
412	2241	1
412	2245	30
412	2271	4
412	2317	20
412	2346	9
412	2379	2
412	2499	76
412	2497	13
412	2500	4
412	2508	23
412	2513	49
412	2514	131
412	2520	5
412	2523	36
412	2526	27
412	2527	8
412	2528	2
412	2530	1
412	2496	3
412	2538	2
412	2539	9
412	2552	9
412	2554	2
412	2563	17
412	2568	22
412	2581	7
412	2587	5
412	2590	8
412	2592	21
412	2594	7
412	2595	31
412	2604	11
412	2623	8
412	2641	15
412	2651	233
412	2672	6
412	2695	6
412	2711	7
412	2719	1
412	2741	22
412	2755	4
412	2768	6
412	2772	4
412	2779	3
412	2783	22
412	2838	59
412	2843	39
412	2865	595
412	2877	5
412	2880	15
412	2883	6
412	2891	9
412	2901	1
412	2926	21
412	2936	2
412	2944	38
412	2949	1
412	2968	29
412	2986	1
412	2995	3
412	3006	2
412	3009	76
412	3037	79
412	3044	2
412	3063	2
412	3071	14
412	3075	1
412	3087	3
412	3093	1
412	3105	53
412	3130	46
412	3136	6
412	3195	54
412	3209	81
412	3224	2
412	3226	1
412	3268	9
412	3295	2
412	3302	23
412	3368	4
412	3370	12
412	3396	16
412	3422	2
412	3423	2
412	3464	12
412	3504	2
412	3505	25
412	3516	30
412	3670	4
412	3761	1
412	3977	1
412	4036	13
412	4232	28
412	3730	4
412	4279	1
412	4284	4
412	4320	4
412	4343	17
412	4403	24
412	4416	1
412	4665	2
412	4831	5
412	4789	4
412	4984	2
412	5237	2
412	5287	23
412	5372	77
412	5389	2
412	5396	6
412	5430	2
412	4848	10
412	5530	47
412	3496	32
412	5564	14
412	5576	1
412	5638	53
412	5664	20
412	5855	12
412	5925	1
412	5946	2
412	5950	3
412	5163	4
412	6064	2
412	6077	39
412	6119	103
412	6185	3
412	6037	6
412	6361	2
412	6411	3
412	6438	1
412	6458	2
412	6557	1
412	6617	25
412	6663	1
412	6758	2
412	6809	1
412	6905	10
412	6920	2
412	7058	35
412	7075	1
412	7130	16
412	7185	25
412	7286	17
412	7352	4
412	7385	10
412	7466	4
412	7638	10
412	7799	12
412	7813	1
412	7869	16
412	7995	1
412	7993	7
412	8113	4
412	8168	7
412	8170	3
412	8329	3
412	8371	9
412	8487	2
412	8504	2
412	8506	7
412	8736	4
412	8740	17
412	8745	2
412	8774	25
412	8794	7
412	8993	31
412	9008	47
412	9048	5
412	9448	22
412	9714	3
412	9803	5
412	9837	4
412	9867	8
412	10000	39
412	10129	1
412	10328	37
412	10329	2
412	10474	9
412	10705	10
412	10816	1
412	10817	2
412	10840	8
412	11007	120
412	11200	18
412	11251	4
412	11281	5
412	11305	6
412	11337	33
412	11425	4
412	11451	3
412	11495	20
412	11517	6
412	11712	4
412	11777	3
412	12065	2
412	12250	1
412	12336	1
412	12366	4
412	12577	10
412	12601	6
412	12666	1
412	12669	37
412	12712	14
412	12822	1
412	12865	1
412	12881	2
412	13190	23
412	13302	3
412	13375	8
412	13653	2
412	13717	8
412	13780	21
412	13846	1
412	13983	2
412	14130	7
412	14295	4
412	14384	1
412	14522	4
412	14559	1
412	14683	1
412	373	2
458	418	2
458	392	7
458	288	3
458	412	2
458	264	41
458	521	3
458	351	7
458	478	5
458	553	1
458	207	1
458	843	1
458	283	2
458	924	2
458	985	1
458	994	2
458	1038	3
458	373	2
264	418	15
264	392	26
264	206	34
264	409	3
264	288	12
264	412	95
264	499	16
264	507	42
264	508	6
264	521	62
264	351	23
264	528	8
264	467	2
264	478	25
264	553	3
264	577	12
264	225	20
264	611	2
264	635	6
264	674	1
264	714	61
264	745	16
264	749	1
264	759	6
264	772	17
264	394	2
264	447	16
264	207	1
264	843	12
264	283	40
264	863	12
264	872	2
264	924	10
264	942	7
264	962	1
264	963	4
264	971	5
264	975	22
264	982	2
264	985	3
264	992	2
264	994	245
264	995	5
264	1007	2
264	1013	10
264	1038	248
264	1054	2
264	1061	4
264	1070	6
264	1169	2
264	1243	4
264	1286	13
264	1360	2
264	1376	13
264	1387	4
264	1390	2
264	1405	12
264	1453	2
264	1455	5
264	1456	8
264	1503	4
264	1531	1
264	1584	18
264	1598	2
264	1604	3
264	1611	4
264	1664	4
264	1667	4
264	1669	13
264	1673	59
264	1674	2
264	1750	3
264	1769	19
264	1828	94
264	1849	42
264	1871	2
264	1878	10
264	1881	4
264	1882	57
264	1911	4
264	1914	2
264	1956	4
264	1969	2
264	1986	18
264	1998	22
264	1999	2
264	2030	4
264	2081	2
264	2138	4
264	2196	1
264	2216	2
264	2222	9
264	2228	2
264	2241	4
264	2245	23
264	2264	1
264	2271	4
264	2292	2
264	2346	2
264	2379	3
264	2499	23
264	2497	3
264	2508	5
264	2513	11
264	2514	77
264	2520	2
264	2523	8
264	2526	4
264	2527	1
264	2528	3
264	2530	1
264	2539	1
264	2552	10
264	2563	2
264	2568	7
264	2595	42
264	2641	3
264	2651	19
264	2672	3
264	2741	5
264	2750	1
264	2755	4
264	2772	3
264	2783	4
264	2838	9
264	2843	5
264	2865	227
264	2877	2
264	2926	5
264	2936	1
264	2944	15
264	2968	4
264	3006	6
264	3009	104
264	3020	2
264	3037	8
264	3063	1
264	3071	6
264	3087	2
264	3102	2
264	3105	26
264	3112	1
264	3130	19
264	3195	9
264	3209	33
264	3226	2
264	3268	7
264	3302	6
264	3368	2
264	3370	2
264	3396	11
264	3422	1
264	3423	1
264	3464	3
264	3505	33
264	3516	3
264	4232	40
264	4240	2
264	3730	4
264	4403	31
264	4793	3
264	5287	4
264	4848	1
264	5530	4
264	3496	1
264	5564	8
264	5576	1
264	5638	33
264	5651	3
264	5837	4
264	5838	1
264	5925	3
264	5950	3
264	5983	1
264	6077	8
264	6119	41
264	6458	1
264	6617	30
264	6758	2
264	6809	1
264	6905	15
264	7058	2
264	7083	2
264	7130	2
264	7286	4
264	7385	2
264	7813	1
264	7995	1
264	8371	2
264	8993	1
264	9008	11
264	10328	1
264	10474	1
264	10705	4
264	10840	1
264	11007	4
264	11200	1
264	11305	1
264	11425	2
264	11495	1
264	11712	2
264	12366	2
264	213	2
499	418	11
499	392	21
499	337	4
499	206	5
499	409	1
499	288	2
499	412	31
499	264	246
499	507	23
499	508	3
499	521	26
499	351	11
499	467	1
499	478	15
499	553	5
499	577	2
499	225	1
499	611	3
499	674	6
499	714	10
499	745	4
499	759	1
499	772	6
499	281	3
499	394	2
499	208	4
499	447	4
499	207	1
499	843	1
499	283	12
499	863	7
499	872	1
499	924	5
499	971	2
499	985	1
499	994	65
499	1007	1
499	1013	4
499	1038	40
499	1054	3
499	1061	2
499	1169	2
499	1243	2
499	246	1
499	1324	1
499	1360	1
499	1376	15
499	1387	2
499	1405	10
499	1453	1
499	1455	2
499	1456	3
499	1483	1
499	1584	4
499	1598	1
499	1611	4
499	1664	1
499	1667	1
499	1673	25
499	1674	2
499	1769	2
499	1828	23
499	1832	1
499	1849	4
499	1881	1
499	1882	30
499	1957	1
499	1969	1
499	1986	2
499	1998	1
499	1999	1
499	2030	2
499	2216	1
499	2245	2
499	2247	1
499	373	2
499	213	1
415	418	1
415	392	1
415	206	4
415	412	6
415	264	101
415	507	1
415	508	1
415	521	2
415	351	7
415	478	10
415	553	3
415	577	3
415	635	3
415	674	4
415	745	1
415	772	4
415	281	1
415	447	1
415	283	2
415	863	6
415	942	1
415	971	2
415	994	18
415	995	1
415	1038	10
415	1360	1
415	1376	3
415	1455	5
415	1584	2
415	1667	6
415	1673	11
415	1828	5
415	1882	9
415	1911	1
415	2138	1
415	2292	2
415	2317	2
415	2499	5
415	2520	1
415	2569	2
415	2587	1
415	2590	1
415	2592	1
415	2641	5
415	2651	6
415	2672	2
415	2741	1
415	2750	1
415	2768	3
415	2915	1
415	2995	1
415	3037	3
415	3102	1
415	3105	1
415	3130	2
415	3195	6
415	5287	1
415	5372	1
415	5950	1
415	6077	1
415	6758	1
415	7185	1
415	7385	3
500	337	1
500	264	2
500	208	1
500	209	1
501	264	4
502	264	4
503	418	2
503	337	3
503	206	1
503	288	1
503	412	2
503	264	25
503	521	1
503	351	4
503	478	5
503	577	1
503	208	2
503	283	1
503	863	4
503	971	2
503	1038	1
503	419	1
503	209	1
503	210	1
504	418	1
504	392	4
504	337	1
504	412	1
504	264	24
504	521	1
504	351	5
504	478	3
504	745	2
504	208	2
504	207	1
504	283	3
504	863	1
504	924	3
504	985	1
504	994	2
504	1038	4
504	209	1
504	373	1
504	213	3
506	288	1
506	264	14
506	208	1
507	418	5
507	392	21
507	337	1
507	206	2
507	409	2
507	288	4
507	412	18
507	264	171
507	499	1
507	508	1
507	521	24
507	351	2
507	528	3
507	478	4
507	553	2
507	577	1
507	611	1
507	714	9
507	745	4
507	759	4
507	281	4
507	208	4
507	207	3
507	283	13
507	863	2
507	872	2
507	924	9
507	971	3
507	975	5
507	985	2
507	994	46
507	1013	1
507	1038	35
507	1061	1
507	1070	1
507	1169	1
507	1243	1
507	1324	3
507	1376	1
507	1390	1
507	1396	3
507	1405	3
507	1455	4
507	1456	1
507	1584	10
507	1604	2
507	1664	2
507	1669	1
507	1673	18
507	1699	1
507	1769	5
507	1790	1
507	1828	22
507	1849	8
507	1871	1
507	1878	1
507	1882	30
507	1956	1
507	1969	1
507	1986	12
507	209	1
507	1998	5
507	1999	1
507	2030	2
507	2216	2
507	2222	1
507	2241	2
507	2245	14
507	2271	1
507	2499	2
507	2497	2
507	2500	1
507	2513	5
507	2514	1
507	2520	1
507	2523	1
507	2568	1
507	2768	1
507	3302	1
507	5638	1
507	6119	2
507	373	2
507	213	3
508	418	13
508	392	6
508	337	1
508	206	4
508	288	3
508	412	6
508	264	305
508	499	10
508	521	6
508	351	7
508	528	12
508	478	34
508	553	16
508	577	6
508	225	3
508	674	2
508	745	4
508	772	8
508	281	1
508	208	1
508	207	2
508	283	23
508	863	4
508	924	4
508	963	1
508	971	5
508	985	1
508	994	65
508	1013	12
508	1038	38
508	246	1
508	1360	5
508	1376	5
508	1673	40
508	1769	1
508	1828	4
508	1832	1
508	1849	1
508	1881	1
508	1882	7
508	209	2
508	234	1
508	373	4
509	264	13
509	225	1
509	674	1
509	772	2
509	971	1
509	994	1
509	1038	3
509	1070	1
509	1673	2
511	264	12
512	418	8
512	392	4
512	337	1
512	288	1
512	412	4
512	264	83
512	499	2
512	507	1
512	508	1
512	521	2
512	351	3
512	478	10
512	577	3
512	772	3
512	207	1
512	283	1
512	971	1
512	994	19
512	1038	7
512	1376	1
512	1584	2
512	1664	1
512	1673	4
512	1828	1
512	1882	4
512	373	2
513	418	12
513	392	11
513	337	1
513	206	10
513	409	1
513	288	6
513	412	11
513	264	224
513	499	1
513	507	2
513	508	2
513	521	16
513	351	6
513	528	10
513	478	15
513	553	11
513	577	5
513	674	1
513	714	2
513	745	5
513	772	7
513	281	2
513	208	3
513	447	3
513	207	1
513	843	2
513	283	12
513	863	6
513	924	11
513	942	2
513	971	5
513	975	1
513	985	4
513	994	48
513	1013	5
513	1038	30
513	1054	1
513	1061	1
513	246	1
513	1324	1
513	1360	2
513	1376	3
[truncated: 840,250 more rows]
