# Supplementary material for: Assessing police topological efficiency in a major sting operation on the dark web
Source: Sci Rep. 2020 Jan 9;10:73. doi: 10.1038/s41598-019-56704-4 (PMC6952354; doi:10.1038/s41598-019-56704-4)
Supplement: Supplementary file 3 — Dataset 2. [file 41598_2019_56704_MOESM3_ESM.csv]

Assessing police topological efficiency in a major sting operation on the dark web – B.R.da Cunha	P.MacCarron	J.F.Passold	L.W.S.Júnior	K.A.Oliveira and J.P.Gleeson
Targets label
4771
2239
12055
1769
2604
3044
5564
7207
962
2843
975
3009
1483
2656
4343
3368
7385
7869
8360
3370
2623
8651
2594
225
6137
3332
3328
1169
2944
412
2592
5806
9171
1828
3516
2526
7058
3496
1038
7130
6589
2222
2259
6019
6811
2966
1911
1286
2741
1986
994
5837
2926
1790
3020
4661
2891
985
5036
3087
3063
2915
5389
6297
2568
2084
8113
2241
1604
3285
2772
6076
1881
2695
2500
3209
2865
2196
1097
2595
2552
1878
5396
917
3006
264
2273
1999
2514
1998
2282
2245
1356
1973
5372
2288
8993
5739
13464
12378
7689
12250
11430
2130
7836
7799
1533
13467
11425
2523
14854
11251
11451
11812
10328
12153
1258
10125
11382
12591
2779
6458
6432
5530
4665
14522
10031
13961
10329
3376
5855
4416
12601
8877
2783
13267
13382
2936
12439
11712
2527
6000
9008
14295
6969
10172
14058
4232
12965
11281
14328
13846
10501
2956
14555
3130
8160
3268
13983
8794
13776
13979
6185
982
11507
14288
12667
3396
11007
13716
9901
14130
9650
9141
14356
6119
12822
10474
992
1673
1756
2106
